# Supplementary material for: Quorum-Quenching AHL-Lactonase Est816 Inhibits Polymicrobial Subgingival-Plaque-Derived Biofilm Formation
Source: Dent J (Basel). 2025 Aug 15;13(8):372. doi: 10.3390/dj13080372 (PMC12385154; doi:10.3390/dj13080372)
Supplement: Supplementary file 1 [file dentistry-13-00372-s001.zip]

Archive with 1 entries (1 files):
- dentistry-3706902-supplementary.pdf
